# Supplementary material for: Root-associated microbiomes of wheat under the combined effect of plant development and nitrogen fertilization
Source: Microbiome. 2019 Oct 22;7:136. doi: 10.1186/s40168-019-0750-2 (PMC6806522; doi:10.1186/s40168-019-0750-2)
Supplement: Supplementary file 2 — Additional file 2. Dominant bacterial genera (relative abundance > 1%) in the rhizosphere and root samples. [file 40168_2019_750_MOESM2_ESM.csv]

Additional file 2: Dominant bacterial orders (relative abundance > 1%) in the rhizosphere and root samples
A:Rhizosphere
Order	Relative abundance (%)
	N0-Tillering	N100-Tillering	N200-Tillering	N300-Tillering	N0-Jointing	N100-Jointing	N200-Jointing	N300-Jointing	N0-Ripening	N100-Ripening	N200-Ripening	N300-Ripening
Microtrichales	0.148148148	0.003703704	0.133333333	0.892592593	1.066666667	1.151851852	0.974074074	1.2	1.351851852	1.405555556	1.222222222	1.148148148
Micrococcales	0.555555556	0.051851852	0.877777778	3.562962963	8.544444444	8.266666667	8.114814815	8.433333333	6.051851852	6.183333333	7.622222222	8.759259259
Micromonosporales	0.033333333	0	0.014814815	0.455555556	1.011111111	1.244444444	1.077777778	1.3	1.277777778	0.838888889	0.755555556	0.940740741
Propionibacteriales	0.551851852	0.02962963	0.474074074	2.103703704	5.344444444	3.459259259	3.459259259	3.937037037	4.640740741	4.677777778	4.455555556	4.062962963
Streptomycetales	0.092592593	0.003703704	0.085185185	0.5	1.066666667	0.97037037	0.77037037	0.977777778	1.314814815	1.555555556	1.255555556	1.162962963
Gaiellales	0.181481481	0.007407407	0.12962963	0.451851852	0.955555556	1.162962963	0.996296296	1.037037037	1.27037037	0.961111111	0.533333333	0.785185185
Chitinophagales	12.02222222	15.03703704	5.448148148	3.433333333	1.788888889	1.825925926	1.937037037	2.048148148	2.714814815	2.183333333	2.192592593	2.207407407
Cytophagales	6.474074074	8.581481482	7.581481481	4.362962963	2.411111111	2.755555556	2.222222222	2.303703704	3.574074074	3.305555556	3.52962963	2.97037037
Flavobacteriales	7.481481481	9.451851852	8.511111111	3.825925926	0.511111111	0.866666667	1.340740741	1.174074074	0.451851852	1.233333333	1.951851852	1.37037037
Sphingobacteriales	22.63333333	15.74814815	9.681481481	5.859259259	6.222222222	6.414814815	10.28888889	6.937037037	1.896296296	4.05	7.825925926	5.862962963
Chloroflexales	0.011111111	0.003703704	0.011111111	0.107407407	0.911111111	0.67037037	0.618518519	0.955555556	1.159259259	0.783333333	0.525925926	0.825925926
Fibrobacterales	0.151851852	0.140740741	0.644444444	0.411111111	0.555555556	0.159259259	0.225925926	0.255555556	0.448148148	1.011111111	1.696296296	1.522222222
Bacillales	0.755555556	2.659259259	4.255555556	4.018518519	1.688888889	8.040740741	8.314814815	5.596296296	8.581481481	7.794444444	4.233333333	4.8
Gemmatimonadales	0.003703704	0.007407407	0.018518519	0.67037037	1.222222222	1.303703704	1.425925926	1.707407407	1.140740741	0.633333333	0.762962963	1.055555556
Saccharimonadales	5.959259259	5.518518519	3.103703704	2.851851852	1.466666667	0.762962963	0.977777778	1.351851852	3.992592593	5.933333333	6.774074074	7.462962963
Tepidisphaerales	0.52962963	0.385185185	0.940740741	1.296296296	1.166666667	1.514814815	1.22962963	1.6	2.359259259	1.255555556	1.407407407	1.240740741
Pirellulales	0.455555556	0.07037037	0.6	1.959259259	1.111111111	1.303703704	1.492592593	1.62962963	1.3	1.194444444	1.014814815	1.248148148
Azospirillales	0.074074074	0.003703704	0.066666667	0.777777778	1.055555556	0.740740741	0.666666667	0.951851852	0.896296296	0.505555556	0.451851852	0.566666667
Rhizobiales	1.948148148	2.451851852	5.27037037	4.588888889	6.433333333	5.937037037	6.014814815	6.088888889	7.122222222	8.438888889	8.596296296	9.374074074
Sphingomonadales	1.025925926	2.151851852	3.014814815	3.596296296	1.877777778	1.577777778	2.007407407	2.203703704	2.025925926	2.516666667	3.959259259	3.644444444
Tistrellales	0.007407407	0	0.007407407	0.096296296	1.244444444	1.2	1.051851852	1.277777778	1.388888889	0.922222222	0.507407407	0.574074074
Myxococcales	0.922222222	0.151851852	1.203703704	2.722222222	2.788888889	2.651851852	2.151851852	2.766666667	2.581481481	1.838888889	2.018518519	1.966666667
Burkholderiales	4.211111111	6.281481481	12.04074074	9.237037037	17	14.91111111	11.16666667	9.925925926	4.518518519	5.783333333	4.666666667	4.622222222
Cellvibrionales	0.311111111	1.725925926	1.518518519	0.681481481	0.222222222	0.218518519	0.359259259	0.437037037	0.225925926	0.516666667	0.362962963	0.314814815
Pseudomonadales	9.262962963	3.711111111	4.396296296	3.533333333	1.611111111	1.059259259	1.696296296	1.340740741	1.725925926	4.6	2.477777778	1.540740741
Xanthomonadales	1.337037037	2.177777778	3.622222222	2.92962963	3.722222222	2.051851852	2.077777778	2.166666667	1.822222222	3.722222222	4.974074074	3.711111111
Chthoniobacterales	0.651851852	1.22962963	0.922222222	0.622222222	0.366666667	0.333333333	0.411111111	0.485185185	0.588888889	0.322222222	0.4	0.340740741
Pedosphaerales	0.677777778	1.492592593	1.503703704	1.111111111	0.5	0.692592593	0.640740741	0.685185185	1.040740741	0.683333333	0.814814815	0.662962963
Verrucomicrobiales	0.522222222	1.018518519	1.662962963	1.796296296	1.9	1.137037037	1.240740741	0.859259259	0.67037037	0.711111111	1.003703704	0.848148148
B:Root
Order	Relative abundance (%)
	N0-Tillering	N100-Tillering	N200-Tillering	N300-Tillering	N0-Jointing	N100-Jointing	N200-Jointing	N300-Jointing	N0-Ripening	N100-Ripening	N200-Ripening	N300-Ripening
Micrococcales	6.554545455	8.181818182	9.215151515	10.24848485	8.696969697	10.16363636	12.69090909	9.975757576	12.13636364	8.927272727	13.47272727	11.33939394
Micromonosporales	1.309090909	2.181818182	1.148484848	0.115151515	4.248484848	4.145454545	3.496969697	3.678787879	5.336363636	4.672727273	2.927272727	2.745454545
Propionibacteriales	1.881818182	2.363636364	2.403030303	2.442424242	1.581818182	2.642424242	2.672727273	1.763636364	3.454545455	2.872727273	2.454545455	1.860606061
Pseudonocardiales	1.781818182	1.515151515	1.387878788	1.260606061	1.618181818	1.727272727	1.090909091	1.890909091	4.990909091	7.727272727	5.309090909	8.878787879
Streptomycetales	25.55454545	13.93333333	10.41818182	6.903030303	16.20606061	9.703030303	6.624242424	4.363636364	4.418181818	5.036363636	2.527272727	2.103030303
Streptosporangiales	0.472727273	1.387878788	0.751515152	0.115151515	1.327272727	1.03030303	1.315151515	1.272727273	0.954545455	0.872727273	0.618181818	0.472727273
Chitinophagales	4.618181818	4.048484848	3.857575758	3.666666667	2.060606061	1.987878788	2.345454545	2.618181818	3.227272727	2.381818182	0.890909091	1.290909091
Cytophagales	5.881818182	4.648484848	4.957575758	5.266666667	1.866666667	2.503030303	2.533333333	2.933333333	5.763636364	4.690909091	2.436363636	2.193939394
Flavobacteriales	2.127272727	3.418181818	3.812121212	4.206060606	0.993939394	1.127272727	3.254545455	4.484848485	0.436363636	0.509090909	3.327272727	3.066666667
Sphingobacteriales	1.318181818	1.884848485	2.254545455	2.624242424	8.133333333	2	6.818181818	3.472727273	1.281818182	1.909090909	5.163636364	4.006060606
Chloroflexales	0.736363636	0.878787879	0.515151515	0.151515152	0.56969697	0.593939394	0.484848485	0.496969697	1.654545455	1.090909091	0.509090909	0.509090909
Fibrobacterales	0.545454545	0.151515152	0.148484848	0.145454545	0.090909091	0.036363636	0.090909091	0.066666667	0.981818182	2.127272727	1.890909091	0.709090909
Bacillales	0.609090909	0.606060606	0.590909091	0.575757576	5.648484848	7.139393939	5.557575758	9.193939394	0.690909091	0.181818182	0.290909091	0.393939394
Lactobacillales	0.1	0.248484848	0.181818182	0.115151515	1.339393939	1.824242424	1.406060606	2.933333333	0.045454545	0.018181818	0	0.060606061
Saccharimonadales	1.681818182	0.775757576	1.239393939	1.703030303	0.557575758	0.315151515	0.56969697	0.812121212	7.336363636	9.145454545	4.090909091	5.36969697
Caulobacterales	0.845454545	0.903030303	1.221212121	1.539393939	0.539393939	0.787878788	1.024242424	1.393939394	0.972727273	0.709090909	0.745454545	1.133333333
Rhizobiales	10.51818182	15.49090909	17.40909091	19.32727273	10.27272727	13.33333333	13.46060606	15.83636364	15.44545455	14.89090909	21.61818182	16.12121212
Sphingomonadales	1.036363636	2.23030303	2.806060606	3.381818182	0.745454545	1.206060606	1.272727273	1.812121212	1.172727273	1.018181818	1.636363636	1.527272727
Myxococcales	2.427272727	3.363636364	3.166666667	2.96969697	1.545454545	1.872727273	2.139393939	1.648484848	2.727272727	3.454545455	1.309090909	0.939393939
Burkholderiales	15.3	12.27878788	12.21515152	12.15151515	15.00606061	20.53333333	16.27272727	12.97575758	6.5	12.01818182	8.4	10.38181818
Pseudomonadales	2.763636364	1.618181818	1.927272727	2.236363636	4.303030303	1.096969697	2.303030303	2.690909091	2.472727273	1.381818182	6.763636364	11.57575758
Steroidobacterales	0.527272727	0.424242424	0.566666667	0.709090909	0.272727273	0.375757576	0.309090909	0.424242424	1.554545455	0.981818182	0.236363636	0.36969697
Xanthomonadales	2.627272727	4.2	4.639393939	5.078787879	4.296969697	3.278787879	3.96969697	4.751515152	3.418181818	3.636363636	6.090909091	4.290909091
Verrucomicrobiales	0.518181818	0.909090909	0.951515152	0.993939394	0.278787879	0.478787879	0.563636364	0.696969697	0.645454545	0.927272727	1.181818182	1.521212121
