# Supplementary material for: Root-associated microbiomes of wheat under the combined effect of plant development and nitrogen fertilization
Source: Microbiome. 2019 Oct 22;7:136. doi: 10.1186/s40168-019-0750-2 (PMC6806522; doi:10.1186/s40168-019-0750-2)
Supplement: Supplementary file 3 — Additional file 3. Dominant bacterial genera (relative abundance > 1%) in the rhizosphere and root samples. [file 40168_2019_750_MOESM3_ESM.csv]

Additional file 3: Dominant bacterial genera (relative abundance > 1%) in the rhizosphere and root samples
A:Rhizosphere
Genus	Relative abundance (%)
	N0-Tillering	N100-Tillering	N200-Tillering	N300-Tillering	N0-Jointing	N100-Jointing	N200-Jointing	N300-Jointing	N0-Ripening	N100-Ripening	N200-Ripening	N300-Ripening
p_Acidobacteria;Unclassified	2.411111111	0.248148148	1.92962963	5.507407407	3.388888889	3.97037037	3.637037037	4.007407407	4.237037037	3.788888889	3.511111111	3.014814815
g_Arthrobacter	0.183333333	0.011111111	0.255555556	1.351851852	2.933333333	3.296296296	3.625925926	3.4	1.166666667	1.744444444	2.611111111	2.640740741
g_Promicromonospora	0.15	0.003703704	0.074074074	0.262962963	0.766666667	0.766666667	0.796296296	0.833333333	1.333333333	1.2	1.407407407	1.696296296
g_Aeromicrobium	0.227777778	0.003703704	0.107407407	0.659259259	1.444444444	0.937037037	0.955555556	0.862962963	0.951851852	1.238888889	1.662962963	1.185185185
g_Nocardioides	0.366666667	0.018518519	0.303703704	0.959259259	3.311111111	1.925925926	1.918518519	2.274074074	2.637037037	2.761111111	2.266666667	2.285185185
g_Streptomyces	0.138888889	0.003703704	0.085185185	0.492592593	1.055555556	0.959259259	0.740740741	0.955555556	1.307407407	1.544444444	1.240740741	1.148148148
o_Gaiellales;Unclassified	0.2	0.007407407	0.085185185	0.355555556	0.733333333	0.892592593	0.766666667	0.814814815	1.007407407	0.705555556	0.403703704	0.592592593
g_Chitinophaga	1.355555556	1.381481481	0.985185185	0.32962963	0.177777778	0.092592593	0.111111111	0.137037037	0.296296296	0.4	0.155555556	0.114814815
g_Lacibacter	2.394444444	1.377777778	0.407407407	0.237037037	0.355555556	0.096296296	0.044444444	0.074074074	0.077777778	0.055555556	0.074074074	0.033333333
g_Niastella	0.583333333	0.385185185	0.103703704	0.085185185	0.044444444	0.1	0.02962963	0.044444444	0.166666667	0.094444444	0.062962963	0.055555556
g_Taibaiella	0.183333333	0.559259259	0.22962963	0.085185185	0.022222222	0.055555556	0.096296296	0.062962963	0.125925926	0.111111111	0.085185185	0.111111111
g_Terrimonas	2.416666667	2.418518519	0.755555556	0.577777778	0.333333333	0.351851852	0.381481481	0.47037037	0.425925926	0.427777778	0.385185185	0.562962963
f_Chitinophagaceae;Unclassified	3.588888889	4.462962963	1.340740741	1.003703704	0.344444444	0.485185185	0.651851852	0.637037037	0.655555556	0.566666667	0.748148148	0.703703704
f_Saprospiraceae;Unclassified	0.655555556	1.881481481	0.755555556	0.437037037	0.155555556	0.292592593	0.233333333	0.196296296	0.311111111	0.166666667	0.162962963	0.140740741
g_Ohtaekwangia	1.483333333	2.407407407	1.251851852	0.551851852	0.366666667	0.485185185	0.303703704	0.259259259	0.37037037	0.55	0.540740741	0.351851852
f_Microscillaceae;Unclassified	6.505555556	10.23333333	5.503703704	3.107407407	1.477777778	1.722222222	1.522222222	1.548148148	2.403703704	2.227777778	2.362962963	2.177777778
g_Flavobacterium	4.233333333	8.185185185	7.644444444	3.251851852	0.4	0.8	1.262962963	1.085185185	0.259259259	0.994444444	1.774074074	1.188888889
g_Mucilaginibacter	1.65	1.977777778	0.966666667	0.377777778	0.2	0.188888889	0.196296296	0.218518519	0.259259259	0.327777778	0.525925926	0.5
g_Pedobacter	11.96666667	9.285185185	5.255555556	4.162962963	4.688888889	4.725925926	7.455555556	5.040740741	1.214814815	2.95	6.377777778	4.366666667
f_Sphingobacteriaceae;Unclassified	0.433333333	2.588888889	1.533333333	0.351851852	1.033333333	1.074074074	2.122222222	1.144444444	0.074074074	0.105555556	0.240740741	0.251851852
p_Chloroflexi;Unclassified	0.588888889	0.188888889	0.555555556	0.67037037	0.855555556	0.744444444	0.737037037	1.055555556	1.266666667	0.694444444	0.492592593	0.87037037
g_Bacillus	0.783333333	2.192592593	3.148148148	3.17037037	1.244444444	6.911111111	7.455555556	5.059259259	8.362962963	7.516666667	4	4.522222222
f_Gemmatimonadaceae;Unclassified	0.005555556	0.007407407	0.018518519	0.614814815	1.1	1.207407407	1.322222222	1.603703704	1.077777778	0.572222222	0.692592593	1.014814815
p_Patescibacteria;Unclassified	9.483333333	6.114814815	3.296296296	2.748148148	1.233333333	0.766666667	0.907407407	1.192592593	3.925925926	5.772222222	6.562962963	7.144444444
p_Planctomycetes;Unclassified	0.555555556	0.277777778	0.7	0.9	0.766666667	1.011111111	0.8	1.014814815	1.551851852	0.855555556	0.951851852	0.82962963
g_Devosia	0.233333333	0.492592593	0.755555556	0.444444444	1.388888889	0.903703704	1.148148148	1.148148148	0.696296296	1.005555556	1.533333333	1.759259259
f_Rhizobiaceae;Unclassified	0.627777778	1	1.451851852	0.977777778	1.466666667	1.148148148	1.044444444	1.148148148	1.474074074	2.05	2.37037037	2.166666667
g_Phyllobacterium	0.2	0.044444444	0.133333333	0.166666667	0.444444444	0.359259259	0.303703704	0.240740741	0.8	1.166666667	1.337037037	0.925925926
g_Altererythrobacter	0.15	0.077777778	0.262962963	0.392592593	0.411111111	0.225925926	0.255555556	0.296296296	0.425925926	0.905555556	1.407407407	1.155555556
g_Sphingomonas	0.977777778	1.607407407	2.077777778	2.292592593	1.133333333	0.911111111	1.322222222	1.540740741	1.107407407	1.083333333	1.955555556	1.82962963
f_Geminicoccaceae;Unclassified	0	0	0	0.014814815	0.977777778	0.918518519	0.8	0.918518519	1.140740741	0.716666667	0.388888889	0.42962963
g_Massilia	3.266666667	4.333333333	8.807407407	5.596296296	12.86666667	11.72592593	8.603703704	6.888888889	1.222222222	2.216666667	1.774074074	1.688888889
f_Burkholderiaceae;Unclassified	0.511111111	0.351851852	0.655555556	0.57037037	1.288888889	0.659259259	0.481481481	0.448148148	0.655555556	0.688888889	0.414814815	0.451851852
g_Cellvibrio	0.427777778	1.688888889	1.455555556	0.648148148	0.2	0.207407407	0.333333333	0.425925926	0.218518519	0.516666667	0.344444444	0.307407407
g_Acidibacter	0.516666667	0.951851852	1.177777778	0.548148148	0.355555556	0.488888889	0.474074074	0.411111111	0.666666667	0.538888889	0.622222222	0.514814815
g_Pseudomonas	4.461111111	3.677777778	4.359259259	3.518518519	1.555555556	1.055555556	1.688888889	1.314814815	1.418518519	4.1	2.381481481	1.52962963
g_Lysobacter	0.505555556	0.740740741	1.822222222	1.274074074	1.422222222	0.766666667	0.914814815	0.614814815	0.433333333	0.611111111	0.862962963	0.592592593
g_Pseudoxanthomonas	0.261111111	1.02962963	0.607407407	0.507407407	1.277777778	0.840740741	0.607407407	0.807407407	0.807407407	2.255555556	3.174074074	2.140740741
g_Luteolibacter	0.4	0.225925926	0.959259259	1.174074074	1.522222222	0.781481481	0.966666667	0.588888889	0.385185185	0.377777778	0.551851852	0.466666667
B:Root
Genus	Relative abundance (%)
	N0-Tillering	N100-Tillering	N200-Tillering	N300-Tillering	N0-Jointing	N100-Jointing	N200-Jointing	N300-Jointing	N0-Ripening	N100-Ripening	N200-Ripening	N300-Ripening
g_Microbacterium	0.381818182	0.733333333	1.112121212	1.490909091	0.551515152	0.63030303	0.83030303	0.781818182	0.290909091	0.309090909	0.518181818	0.545454545
g_Arthrobacter	0.245454545	0.721212121	0.975757576	1.23030303	0.684848485	1.2	1.709090909	1.066666667	0.509090909	0.4	0.745454545	0.715151515
g_Promicromonospora	1.081818182	2.8	3.236363636	3.672727273	3.393939394	4.254545455	6.157575758	4.648484848	5.981818182	6.284848485	8.339393939	7.024242424
f_Promicromonosporaceae;Unclassified	2.5	0.866666667	0.651515152	0.436363636	0.63030303	0.278787879	0.321212121	0.254545455	1.318181818	0.433333333	0.093939394	0.23030303
g_Micromonospora	0.136363636	0.587878788	0.309090909	0.03030303	0.442424242	0.733333333	0.812121212	1	0.590909091	0.481818182	0.548484848	0.593939394
f_Micromonosporaceae;Unclassified	0.7	1.060606061	0.545454545	0.03030303	2.345454545	2.357575758	1.842424242	1.660606061	3.563636364	2.396969697	1.557575758	1.381818182
g_Kribbella	0.163636364	0.224242424	0.175757576	0.127272727	0.224242424	0.278787879	0.418181818	0.387878788	0.818181818	1.133333333	0.757575758	0.721212121
g_Nocardioides	1.554545455	1.890909091	1.96969697	2.048484848	0.872727273	1.787878788	1.593939394	1.024242424	1.609090909	1.139393939	1.078787879	0.751515152
g_Lechevalieria	1.390909091	1.115151515	0.948484848	0.781818182	0.866666667	0.854545455	0.612121212	0.945454545	3.472727273	5.7	3.133333333	5.787878788
f_Pseudonocardiaceae;Unclassified	0.190909091	0.127272727	0.187878788	0.248484848	0.4	0.460606061	0.242424242	0.539393939	0.709090909	1.078787879	1.654545455	2.466666667
g_Streptomyces	25.49090909	13.89090909	10.39393939	6.896969697	16.15757576	9.660606061	6.612121212	4.351515152	4.4	4.618181818	2.366666667	2.103030303
g_Nonomuraea	0.263636364	1.072727273	0.560606061	0.048484848	0.8	0.824242424	1.187878788	1.193939394	0.3	0.56969697	0.46969697	0.412121212
p_Actinobacteria;Unclassified	0.863636364	0.151515152	0.203030303	0.254545455	0.515151515	0.16969697	0.072727273	0.127272727	1.936363636	0.203030303	0.054545455	0.121212121
g_Chitinophaga	0.518181818	1.248484848	1.115151515	0.981818182	0.593939394	0.587878788	0.56969697	0.836363636	0.527272727	0.251515152	0.084848485	0.236363636
g_Niastella	1.3	0.703030303	0.639393939	0.575757576	0.454545455	0.290909091	0.290909091	0.363636364	0.845454545	0.536363636	0.215151515	0.175757576
g_Terrimonas	0.827272727	0.636363636	0.53030303	0.424242424	0.284848485	0.242424242	0.278787879	0.278787879	0.136363636	0.175757576	0.151515152	0.145454545
f_Chitinophagaceae;Unclassified	1.245454545	0.642424242	0.809090909	0.975757576	0.442424242	0.478787879	0.696969697	0.751515152	1.036363636	0.648484848	0.254545455	0.478787879
g_Ohtaekwangia	2.454545455	1.775757576	1.46969697	1.163636364	0.527272727	0.696969697	0.703030303	0.806060606	1.263636364	1.109090909	0.448484848	0.472727273
f_Microscillaceae;Unclassified	2.190909091	1.527272727	1.957575758	2.387878788	0.660606061	0.884848485	0.83030303	1.042424242	2.2	1.93030303	0.672727273	0.957575758
g_Dyadobacter	0.190909091	0.654545455	0.827272727	1	0.357575758	0.6	0.527272727	0.533333333	1.481818182	0.693939394	0.872727273	0.484848485
g_Flavobacterium	1.818181818	3.121212121	3.448484848	3.775757576	0.884848485	1.006060606	3.151515152	4.290909091	0.190909091	0.842424242	3.678787879	2.96969697
g_Pedobacter	0.772727273	1.024242424	1.190909091	1.357575758	7.775757576	1.406060606	5.6	2.478787879	0.990909091	1.515151515	3.906060606	2.812121212
f_Roseiflexaceae;Unclassified	0.372727273	0.466666667	0.309090909	0.151515152	0.321212121	0.454545455	0.375757576	0.296969697	1.163636364	0.666666667	0.351515152	0.357575758
f_Fibrobacteraceae;Unclassified	0.536363636	0.133333333	0.133333333	0.133333333	0.078787879	0.036363636	0.072727273	0.054545455	0.972727273	2.084848485	1.772727273	0.709090909
g_Bacillus	0.1	0.2	0.218181818	0.236363636	4.296969697	5.042424242	3.921212121	6.696969697	0.6	0.13030303	0.224242424	0.248484848
g_Oceanobacillus	0	0	0.003030303	0.006060606	0.884848485	1.4	1.090909091	1.745454545	0	0	0	0
g_Lactococcus	0.072727273	0.187878788	0.145454545	0.103030303	1.072727273	1.460606061	1.084848485	2.460606061	0.036363636	0.015151515	0.003030303	0.054545455
p_Patescibacteria;Unclassified	1.636363636	0.745454545	1.16969697	1.593939394	0.509090909	0.290909091	0.545454545	0.763636364	6.872727273	7.618181818	3.596969697	4.872727273
g_Brevundimonas	0.118181818	0.345454545	0.490909091	0.636363636	0.103030303	0.472727273	0.551515152	0.745454545	0.136363636	0.103030303	0.327272727	0.527272727
g_Bosea	0.290909091	0.321212121	0.324242424	0.327272727	0.309090909	0.290909091	0.2	0.254545455	0.5	0.678787879	1.115151515	0.76969697
g_Devosia	2.990909091	3.824242424	4.906060606	5.987878788	1.660606061	2.690909091	3.587878788	3.927272727	2.4	3.839393939	3.972727273	4.16969697
f_Rhizobiaceae;Unclassified	3.8	6.36969697	6.881818182	7.393939394	3.478787879	5.781818182	5.945454545	7.703030303	4.863636364	6.351515152	8.824242424	6.975757576
g_Phyllobacterium	0.409090909	0.260606061	0.218181818	0.175757576	0.981818182	0.315151515	0.466666667	0.303030303	2.554545455	1.127272727	2.351515152	1.381818182
g_Bradyrhizobium	0.690909091	0.703030303	0.76969697	0.836363636	0.745454545	0.709090909	0.509090909	0.509090909	1.409090909	0.757575758	0.875757576	0.36969697
g_Sphingomonas	0.6	1.363636364	1.578787879	1.793939394	0.418181818	0.715151515	0.745454545	1.242424242	0.618181818	0.809090909	1.196969697	0.945454545
g_Sorangium	0.954545455	1.533333333	1.551515152	1.56969697	0.466666667	0.654545455	1.248484848	0.606060606	0.2	0.351515152	0.339393939	0.127272727
g_Duganella	0.090909091	0.290909091	0.215151515	0.139393939	0.933333333	0.224242424	1.539393939	0.060606061	0.309090909	0.557575758	0.657575758	0.612121212
g_Massilia	7.927272727	6.903030303	6.815151515	6.727272727	8.23030303	14.66666667	10.55151515	8.63030303	1.909090909	5.654545455	4.057575758	6.218181818
g_Rhizobacter	1.063636364	1.157575758	0.806060606	0.454545455	1.175757576	2.260606061	0.993939394	0.660606061	0.1	0.218181818	0.13030303	0.206060606
f_Burkholderiaceae;Unclassified	3.918181818	2.054545455	2.278787879	2.503030303	2.490909091	1.915151515	1.575757576	1.818181818	2.336363636	2.409090909	2.254545455	1.842424242
g_Pseudomonas	2.654545455	1.527272727	1.866666667	2.206060606	4.266666667	1.054545455	2.296969697	2.660606061	2.427272727	2.275757576	7.8	11.53333333
g_Lysobacter	1.4	1.296969697	1.203030303	1.109090909	0.6	0.727272727	0.745454545	0.581818182	0.481818182	0.851515152	0.893939394	0.418181818
g_Pseudoxanthomonas	0.754545455	1.375757576	1.527272727	1.678787879	1.090909091	1.472727273	1.345454545	1.496969697	2.227272727	2.342424242	2.924242424	1.951515152
g_Stenotrophomonas	0.145454545	0.818181818	0.921212121	1.024242424	2.442424242	0.666666667	1.157575758	1.806060606	0.3	0.436363636	1.415151515	1.484848485
g_Luteolibacter	0.390909091	0.654545455	0.687878788	0.721212121	0.151515152	0.339393939	0.472727273	0.587878788	0.463636364	0.712121212	0.945454545	1.345454545
