# Supplementary material for: Root-associated microbiomes of wheat under the combined effect of plant development and nitrogen fertilization
Source: Microbiome. 2019 Oct 22;7:136. doi: 10.1186/s40168-019-0750-2 (PMC6806522; doi:10.1186/s40168-019-0750-2)
Supplement: Supplementary file 4 — Additional file 4. Dominant fungal orders (relative abundance > 1%) in the rhizosphere and root samples. [file 40168_2019_750_MOESM4_ESM.csv]

Additional file 4: Dominant fungal orders (relative abundance > 1%) in the rhizosphere and root samples
A:Rhizosphere
Order	Relative abundance (%)
	N0-Tillering	N100-Tillering	N200-Tillering	N300-Tillering	N0-Jointing	N100-Jointing	N200-Jointing	N300-Jointing	N0-Ripening	N100-Ripening	N200-Ripening	N300-Ripening
Rhizophlyctidales	1.0583333	1.1375	1.325	2.1833333	1.0666667	0.6916667	2.5166667	5.4166667	0.1333333	0.275	0.5333333	0.6666667
Rhizophydiales	0.3833333	0.225	0.1416667	0.6	0.25	0.1666667	0.7583333	1.2583333	0.025	0.0416667	0.1583333	0.2
Spizellomycetales	0.2916667	0.9375	0.7333333	1.4083333	0.65	0.3833333	0.375	1.7833333	0.9	2.2916667	0.6833333	1.825
Mucorales	0.875	0.3625	3.5916667	4.2	1.0166667	0.4333333	1.4666667	0.75	2.8666667	5.175	1.0166667	0.7333333
Capnodiales	5.0416667	15.725	10.95	10.0833333	6.9583333	9.725	13.8833333	8.7833333	17.2	15.8583333	15.0166667	11.4666667
Pleosporales	4.9666667	15.75	14.45	11.0916667	9.975	12.0666667	15.3166667	11.9166667	31.0333333	22.2166667	13.5666667	12.6
Chaetothyriales	0.5083333	0.75	1.125	0.4666667	0.4583333	1.4666667	0.6583333	0.325	0.5833333	0.775	0.4916667	0.4666667
Eurotiales	50.25	13.65	6.9666667	10.5916667	40.0833333	23.4416667	7.475	14.7083333	3	1.7666667	14.0833333	5.9333333
Helotiales	0.375	1	0.85	0.675	0.6166667	0.525	0.55	0.6	1.9833333	1.05	0.6666667	1.5833333
Thelebolales	0.1166667	0.1375	0.0833333	0.05	0.125	0.0916667	0.2166667	0.1583333	0.0833333	0.1666667	0.4083333	1.0666667
Calosphaeriales	0.525	1.2125	1.45	1.4333333	0.6333333	0.9833333	1.0083333	1.2416667	0.65	0.575	0.7583333	1.1333333
Hypocreales	18.25	21.05	27.4833333	25.55	17.6583333	24.3333333	25.425	24.7666667	12.85	20.325	22.6333333	30.4333333
Microascales	0.45	0.8625	1.4833333	1.0833333	0.625	0.95	1.475	2.7833333	0.2166667	0.6666667	1.3333333	1.9833333
Sordariales	4.9666667	6.1375	8.1	8.0583333	5.6583333	8.1583333	7.25	8.5166667	4.3583333	4.625	6.25	8.4916667
Agaricales	0.3333333	1.2125	0.725	0.4666667	0.8583333	0.85	1.1	1.3833333	1.8333333	0.95	0.9583333	1.125
Filobasidiales	0.0833333	0.3125	0.1916667	0.2666667	0.3416667	0.325	0.325	0.3083333	2.6833333	1.3916667	0.6833333	0.5416667
Tremellales	0.7166667	1.2875	0.9833333	0.875	0.45	0.6833333	1.0083333	0.65	1.8	2.2666667	0.9333333	0.825
B:Root
Order	Relative abundance (%)
	N0-Tillering	N100-Tillering	N200-Tillering	N300-Tillering	N0-Jointing	N100-Jointing	N200-Jointing	N300-Jointing	N0-Ripening	N100-Ripening	N200-Ripening	N300-Ripening
Spizellomycetales	2.7525076	1.5395381	0.489853	0.6064847	1.8894332	0.6298111	1.8894332	9.6804292	1.9594122	8.1875437	1.3995801	2.2043387
Glomerales	1.5162118	0.069979	0	0.0466527	0	0	0	0.0233263	0.0466527	0	0	0
Capnodiales	16.1884768	6.2981106	5.5983205	7.7676697	11.126662	12.5962211	17.2848146	17.2381619	15.1854444	23.1863774	13.2726849	16.0951714
Dothideales	0.3032424	0.1749475	0.1632843	0.3032424	0.139958	0.349895	0.139958	0.1166317	0.4432004	0.7464427	0.5131794	1.8894332
Pleosporales	5.1905762	4.9335199	4.8985304	6.5780266	10.2869139	9.4471659	17.2148355	13.7158852	30.0676464	12.1905762	15.5586657	21.7984605
Chaetothyriales	0.5131794	0.7347796	0.5365057	1.4462328	0.349895	1.0496851	2.3792862	1.0963378	0.7697691	0.9563798	1.2596221	0.419874
Eurotiales	0.3265687	0.3149055	0.1866107	0.3032424	0.5598321	0.069979	0.5598321	0.1866107	0.6298111	0.2565897	1.4928855	0.3149055
Helotiales	0.5598321	0.139958	0.3965477	0.3732214	2.3093072	0.5598321	0.279916	0.3732214	3.1024026	0.6298111	0.4665267	0.6648006
Calosphaeriales	0.6531374	0.8747376	0.6531374	1.2129694	0.9797061	0.5598321	0.6298111	1.1896431	0.8397481	0.8397481	2.5425706	1.0846746
Diaporthales	0.8164217	0.139958	1.0963378	0.3965477	0.139958	0.069979	0.139958	0.1866107	0.349895	0.6064847	0.3732214	0.4548635
Hypocreales	35.6426405	62.0363891	54.1637509	32.5169116	47.6557033	58.0125962	39.1182645	35.4560299	20.8770702	35.0594822	42.3839515	30.7207838
Lulworthiales	1.2596221	0.8747376	0.1166317	0	0.069979	0	0	0	1.2596221	0.139958	0.0233263	0.0349895
Microascales	0.0466527	0.5948216	0.7464427	0.349895	0.139958	1.6794962	1.5395381	0.7231164	0.0933053	0.2332634	0.7231164	0.3149055
Sordariales	6.881269	5.63331	10.2869139	8.5840914	7.4177747	6.5780266	7.6976907	7.1845113	4.5019827	5.6682995	7.51108	4.1987404
Agaricales	8.8173548	4.8635409	9.2372288	26.1954747	7.5577327	0.419874	0.209937	2.2859809	6.2981106	1.8194542	2.6125496	1.2596221
Filobasidiales	0.209937	0.3149055	0.069979	0.1866107	0.069979	0.279916	0.139958	0.2565897	2.0060648	0.1866107	0.3265687	3.9888034
Tremellales	0.7930954	1.0146956	0.8630744	1.5162118	0.419874	0.419874	0.489853	0.7464427	1.7028225	0.349895	0.6997901	4.1637509
