# Supplementary material for: Root-associated microbiomes of wheat under the combined effect of plant development and nitrogen fertilization
Source: Microbiome. 2019 Oct 22;7:136. doi: 10.1186/s40168-019-0750-2 (PMC6806522; doi:10.1186/s40168-019-0750-2)
Supplement: Supplementary file 5 — Additional file 5. Dominant fungal genera (relative abundance > 1%) in the rhizosphere and root samples. [file 40168_2019_750_MOESM5_ESM.csv]

Additional file 5: Dominant fungal genera (relative abundance > 1%) in the rhizosphere and root samples
A:Rhizosphere
Genus	Relative abundance (%)
	N0-Tillering	N100-Tillering	N200-Tillering	N300-Tillering	N0-Jointing	N100-Jointing	N200-Jointing	N300-Jointing	N0-Ripening	N100-Ripening	N200-Ripening	N300-Ripening
o_Chytridiales;Unclassified	2.141666667	2.95	3.216666667	5.2	2.433333333	1.566666667	5.091666667	8.491666667	1.575	3.558333333	2.8	3.225
o_Capnodiales;Unclassified	4.866666667	15.125	15.35833333	9.766666667	7.508333333	9.525	12.45	8.825	16.69166667	15.375	14.71666667	11.16666667
g_Lophiostoma	0.366666667	1	0.591666667	0.466666667	0.3	0.616666667	0.925	0.541666667	0.275	0.55	0.658333333	0.616666667
f_Pleosporaceae;Unclassified	4.341666667	14.2875	17.5	10.19166667	8.716666667	11.01666667	13.325	11.85	30.275	21.125	12.64166667	11.43333333
g_Penicillium	53.39166667	12.425	6.316666667	9.908333333	27.075	21.8	14.55833333	17.2	2.641666667	1.583333333	13.43333333	5.525
o_Eurotiales;Unclassified	2.391666667	0.5125	0.308333333	0.325	0.641666667	1.033333333	0.608333333	0.458333333	0.233333333	0.066666667	0.308333333	0.141666667
o_Helotiales;Unclassified	0.358333333	0.9	0.841666667	0.616666667	0.633333333	0.508333333	0.525	0.483333333	1.833333333	0.975	0.608333333	1.533333333
g_Thelebolus	0.116666667	0.1375	0.066666667	0.041666667	0.091666667	0.083333333	0.25	0.158333333	0.083333333	0.166666667	0.383333333	1.041666667
g_Sarocladium	0.775	3.275	2.858333333	1.3	1.191666667	2.133333333	1.008333333	0.85	0.55	2.158333333	0.991666667	1.9
g_Fusarium	8.683333333	13.0625	15.84166667	19.2	17.88333333	16.575	16.41666667	15.35833333	8.716666667	13.78333333	17.275	23.825
o_Hypocreales;Unclassified	1.325	2.9625	3.55	2.858333333	3.75	3.775	2.733333333	2.716666667	2.183333333	2.866666667	2.725	3.058333333
f_Microascaceae;Unclassified	0.333333333	0.6875	1.083333333	0.725	1.016666667	0.708333333	1.266666667	1.458333333	0.175	0.541666667	1.041666667	1.533333333
f_Chaetomiaceae;Unclassified	3.1	4.15	5.283333333	6.341666667	6.025	5.7	5.1	5.241666667	3.358333333	3.533333333	4.975	7
o_Sordariales;Unclassified	1.608333333	1.65	1.325	1.325	1.583333333	2.258333333	1.158333333	1.433333333	0.841666667	0.866666667	1.133333333	1.166666667
c_Sordariomycetes;Unclassified	1.866666667	3.2875	3.841666667	3.45	3.625	3.8	3.116666667	2.958333333	2.341666667	2.575	2.883333333	2.9
o_Agaricales;Unclassified	0.316666667	1.1625	0.841666667	0.458333333	0.85	0.816666667	1.316666667	1.058333333	1.691666667	0.816666667	0.866666667	0.933333333
c_Agaricomycetes;Unclassified	0.175	0.4625	0.425	0.283333333	0.766666667	0.366666667	0.325	0.366666667	2.225	1.308333333	0.683333333	1.091666667
f_Cystofilobasidiaceae;Unclassified	0.016666667	0.125	0.083333333	0.091666667	0.05	0.108333333	0.583333333	0.116666667	0.316666667	0.183333333	0.166666667	0.108333333
f_Filobasidiaceae;Unclassified	0.083333333	0.3125	0.183333333	0.266666667	0.375	0.325	0.425	0.175	2.683333333	1.391666667	0.683333333	0.541666667
f_Cryptococcus;Unclassified	0.291666667	0.5875	0.566666667	0.383333333	0.275	0.341666667	0.5	0.258333333	0.625	1.233333333	0.5	0.4
o_Tremellales;Unclassified	0.375	0.525	0.541666667	0.441666667	0.183333333	0.333333333	0.466666667	0.316666667	1.025	0.816666667	0.35	0.375
o_Ustilaginales;Unclassified	0.141666667	0.25	0.716666667	0.783333333	1.041666667	0.225	0.341666667	0.283333333	0.391666667	0.616666667	0.416666667	0.225
o_Mortierellales;Unclassified	0.2	0.9875	0.55	0.783333333	0.283333333	0.475	0.441666667	0.458333333	0.383333333	0.458333333	0.483333333	0.391666667
o_Mucorales;Unclassified	0.725	0.5	0.491666667	1.866666667	0.433333333	0.658333333	1.191666667	1.5	2.175	6.208333333	1.1	0.933333333
B:Root
Genus	Relative abundance (%)
	N0-Tillering	N100-Tillering	N200-Tillering	N300-Tillering	N0-Jointing	N100-Jointing	N200-Jointing	N300-Jointing	N0-Ripening	N100-Ripening	N200-Ripening	N300-Ripening
o_Spizellomycetales;Unclassified	2.7525076	1.5395381	0.489853	0.7347796	1.6794962	0.9447166	1.8894332	9.6804292	1.9594122	8.1875437	1.3995801	2.2043387
g_Cladosporium	9.0272918	3.6389083	2.4492652	3.8138558	3.9771402	5.4058782	8.6773968	8.7707021	2.5658969	4.7585724	5.4350362	5.493352
o_Capnodiales;Unclassified	6.8346163	2.4842547	2.8691393	6.2631211	7.1378586	6.4030791	8.2575227	8.1642174	12.0363891	17.8213203	7.5344063	9.5521344
f_Dothioraceae;Unclassified	0.3032424	0.1749475	0.1166317	0.3848845	0.139958	0.139958	0.139958	0.0466527	0.3265687	0.5831584	0.4432004	1.3296011
g_Lophiostoma	1.0263588	1.1896431	1.6095171	1.0846746	2.0410544	2.326802	3.0090973	3.0090973	1.9127595	1.1429904	2.2160019	2.6242127
o_Pleosporales;Unclassified	7.721017	3.4989503	2.9857709	7.2778167	7.7676697	6.7879636	13.4359692	10.0303242	27.4550968	7.651038	12.4562631	17.6696991
o_Chaetothyriales;Unclassified	0.3965477	0.489853	0.489853	1.5045486	0.3265687	0.7347796	2.3093072	0.9330534	0.5131794	0.7697691	1.0030324	0.349895
g_Penicillium	0.3265687	0.279916	0.1866107	0.1749475	0.4781899	0.1924423	0.209937	0.1866107	0.6064847	0.2332634	1.4462328	0.3149055
o_Helotiales;Unclassified	0.5131794	0.069979	0.2332634	0.4548635	1.7028225	0.8047586	0.279916	0.3265687	2.9857709	0.6298111	0.4432004	0.6648006
o_Calosphaeriales;Unclassified	0.2565897	0.6997901	0.4665267	0.9797061	0.3848845	0.2624213	0.349895	1.0030324	0.6764637	0.5831584	2.0993702	0.6997901
g_Acremonium	1.8661068	0.9447166	1.2596221	1.6095171	2.8808024	2.4317705	1.3995801	2.2160019	0.8164217	0.9330534	1.4229065	0.279916
g_Myrothecium	0.6298111	4.6186144	0.6531374	0.3848845	0.2216002	0.2624213	0.6298111	0.3732214	0.1866107	0.7464427	0.3732214	0.2449265
g_Sarocladium	1.0730114	4.7235829	9.7970609	4.0587824	6.9162585	12.2638209	3.8488453	2.4026125	0.6764637	1.8194542	2.3792862	1.9594122
g_Fusarium	28.7613716	47.1658502	37.0888733	35.2344297	34.4763238	36.3540938	31.1406578	28.1315605	16.5150455	29.34453	34.3363658	24.8425472
o_Hypocreales;Unclassified	2.3326335	2.9391183	4.2220667	2.0293912	4.1287614	3.1490553	1.5395381	1.6095171	1.6095171	1.4928855	2.8924656	2.1343597
f_Microascaceae;Unclassified	0.0466527	0.5248425	0.3265687	0.419874	0.2565897	0.6648006	1.5395381	0.6997901	0.0933053	0.1866107	0.6764637	0.279916
f_Chaetomiaceae;Unclassified	4.0821087	3.3939818	6.1114999	5.983205	4.5136459	3.16655	4.5486354	4.1287614	2.7758339	3.265687	4.7818988	2.6242127
o_Sordariales;Unclassified	1.7728015	1.5745276	3.3589923	5.2484255	2.3093072	3.0440868	2.0993702	2.2626545	1.2362958	1.9127595	2.4259389	1.2946116
o_Xylariales;Unclassified	0.1632843	0.069979	0.0933053	0.1049685	0.1166317	0.0349895	0.139958	0.2332634	0.139958	0.8630744	0.419874	0.4548635
o_Agaricales;Unclassified	4.2920457	4.0237929	5.2950781	6.0181945	3.4639608	3.096571	4.3386984	3.965477	3.2890133	3.8488453	3.7322137	3.6389083
c_Agaricomycetes;Unclassified	3.685561	1.5045486	1.6561698	0.7347796	1.3062748	0.489853	0.069979	0.2565897	1.9127595	2.5658969	0.1866107	0.419874
f_Filobasidiaceae;Unclassified	0.209937	0.3149055	0.069979	0.2449265	0.1049685	0.2274318	0.139958	0.2565897	2.0060648	0.1866107	0.3265687	3.9888034
g_Cryptococcus	0.0933053	0.2449265	0.1866107	0.349895	0.1749475	0.0524843	0	0.349895	0.2565897	0.139958	0.3032424	2.2743177
o_Tremellales;Unclassified	0.5598321	0.5948216	0.5131794	1.1196641	0.2216002	0.2624213	0.489853	0.3265687	1.3762538	0.209937	0.3032424	1.3296011
